# Supplementary material for: The Pangenome of Gram-Negative Environmental Bacteria Hides a Promising Biotechnological Potential
Source: Microorganisms. 2023 Sep 29;11(10):2445. doi: 10.3390/microorganisms11102445 (PMC10609062; doi:10.3390/microorganisms11102445)
Supplement: Supplementary file 1 [file microorganisms-11-02445-s001.zip]

Archive with 1 entries (1 files):
- microorganisms-2622071-supplementary.pdf
